# Supplementary material for: Thermal Decoupling May Promote Cooling and Avoid Heat Stress in Alpine Plants
Source: Plants (Basel). 2025 Jul 2;14(13):2023. doi: 10.3390/plants14132023 (PMC12252459; doi:10.3390/plants14132023)
Supplement: Supplementary file 1 [file plants-14-02023-s001.zip]

Archive with 1 entries (1 files):
- plants-3716405-supplementary.pdf
